# Supplementary material for: Serplulimab Plus Chemotherapy, with or without HLX04, versus Chemotherapy as First-Line Treatment for Nonsquamous NSCLC: Final Survival Analysis of the Phase III ASTRUM-002 Study
Source: Cancer Commun (Lond). 2026 Jun 10;46:0034. doi: 10.34133/cancomm.0034 (PMC13250280; doi:10.34133/cancomm.0034)
Supplement: Supplementary 1 — Figs. S1 and S2 Tables S1 to S7 Data S1 and S2 [file cancomm.0034.f1.zip]

Archive with 3 entries (3 files):
- CANCOMM-D-26-00023-Supplementary-Final.docx
- Supplementary Data S1-Final.pdf
- Supplementary Data S2-Final.pdf
